# Supplementary material for: HO-1 impairs the efficacy of radiotherapy by redistributing cGAS and STING in tumors
Source: J Clin Invest. 2024 Dec 2;134(23):e181044. doi: 10.1172/JCI181044 (PMC11601901; doi:10.1172/JCI181044)
Supplement: Supporting data values [file jci-134-181044-s086.xlsx]

## Sheet: Figure 1
Figure1B	sg GFP			sg GFP+RT			sg GFP+cGAMP			sg GFP+IFN-β			sg IRF3			sg IRF3+RT
	15.1	15.8	15.4	51.3	49.4	51.7	74.7	75	75.3	16.6	15.9	15.6	0	0	0	0.11	0	0.042
Figure1F		si scr RNA			si scr RNA+RT
		12.8	11.6	12.2	57.4	49.7	47.4
		si1+RT			si2+RT
	HMOX-1	81.9	81.4	82	85.4	85.4	84.8
	CYB5R2	54.7	52.8	55.7	61.1	60.6	60.6
	GPI	50.5	55.8	50.7	50.2	54.9	54.4
	KDSR	54.9	58.7	39.4	52.1	54.5	54.1
	SLC35A5	51.7	55.7	54.7	49.9	57.9	50.6
	MYC	62.8	62.2	63.8	75.5	75.3	75.6
	MCCC1	40.7	56.8	53.2	56.8	49.1	51.4
	SCAP	53	56	54.1	53.4	50.4	52.3
	NDUFA11	51.5	52.6	50.6	46.9	58.8	49.1
	KCTD21	51.1	50.3	48.6	51.8	53.8	53.1
Figure1G		si scr RNA			si scr RNA+RT
		1.35	0.62	1.03	5.54	7.16	4.6
		si1+RT			si2+RT
	HMOX1	19.84	21.12	18.38	26.91	23.27	24.26
	CYB5R2	8.34	5.58	6.87	8.11	9.52	8.28
	GPI	6.78	5.74	7.06	5.62	4.76	4.47
	KDSR	7.41	5.7	7.47	6.73	4.29	3.89
	SLC35A5	6.06	7.11	5.43	6.5	5.24	3.92
	MYC	11.16	9.99	15.24	10.27	14.93	16.8
	MCCC1	5.1	5.47	3.68	3.95	5.21	8.23
	SCAP	8.06	8.17	6.41	9.26	5.06	7.95
	NDUFA11	7.21	6.11	4.08	4.72	5.66	5.13
	KCTD21	5.5	4.96	7.01	4.79	6.45	5.39
Figure1H		si scr RNA			si scr RNA+RT
		1.28	0.67	1.05	7.82	6.53	7.24
		si1+RT			si2+RT
	HMOX1	20.07	18.09	15.31	17.96	20.77	21.21
	CYB5R2	7.76	4.95	8.09	11.21	8.86	11.85
	GPI	6.71	5.45	6.95	7.45	6.18	9.83
	KDSR	6.48	7.71	4.05	6.35	9.36	7.6
	SLC35A5	7.87	8.55	4.65	6.85	7.55	6.76
	MYC	12.1	10.17	14.39	12.97	16.08	15.64
	MCCC1	7.29	6.57	4.85	8.04	5.02	6.44
	SCAP	8.21	6.39	10.53	9.9	9.69	7.66
	NDUFA11	7.93	5.41	6.67	5.72	6.01	8.15
	KCTD21	6.62	6.53	6.81	6.9	5.61	8.98

## Sheet: Supplemental Figure 1
Supplemental Figure 1B		si scr RNA			si1			si2
	HMOX1	1.1496	1.0652	0.785198	0.127726	0.193597	0.146719	0.136894	0.13977	0.121677
	CYB5R2	1.10168	0.945868	0.952447	0.182974	0.176741	0.162635	0.159288	0.113417	0.117417
	GPI	0.891954	1.01751	1.09054	0.079387	0.076682	0.122856	0.134441	0.179872	0.12631
	KDSR	0.829918	1.24923	0.920851	0.133142	0.188292	0.181878	0.136885	0.089687	0.124226
	SLC35A5	0.907525	1.27457	0.817907	0.176778	0.179245	0.197512	0.161545	0.152831	0.149686
	MYC	0.86127	1.01013	1.1286	0.184864	0.147066	0.103991	0.120286	0.123667	0.139133
	MCCC1	0.817847	1.18913	0.993026	0.182998	0.19077	0.158209	0.193433	0.157116	0.192096
	SCAP	0.849672	1.16069	0.989642	0.196824	0.171345	0.198193	0.138214	0.15767	0.188806
	NDUFA11	1.13321	0.920455	0.946332	0.168453	0.125036	0.203122	0.099471	0.102267	0.130346
	KCTD21	0.757816	1.21413	1.02806	0.19478	0.161535	0.196135	0.118251	0.090868	0.072289

## Sheet: Figure 2
Figure2A	HK1	Sg GFP			Sg HO-1-1			Sg HO-1-2
	RT -	47.01	43.6	50.16	50.57	43.98	44.81	45.24	51.42	44.48
	RT +	239.87	274.06	259.17	718.01	753.23	727.07	632.83	564.08	593.86
Figure2A	HeLa	Sg GFP			Sg HO-1-1			Sg HO-1-2
	RT -	39.65	41.43	43.67	42.83	36.97	33.91	44.83	35.6	38.12
	RT +	176.27	238.74	225.01	383.9	362.28	402.16	422.67	463.24	468.53
Figure2B	HK1	Sg GFP			Sg HO-1-1			Sg HO-1-2
IFNB1	RT -	0.8	1.17	1.03	1.2	1.12	0.87	1.01	0.75	1.18
	RT +	3.86	4.11	4.66	11.7	15.44	13.26	13.17	13.08	9.77
IFNA2	RT -	0.84	1.04	1.11	1.12	0.9	1.31	0.76	1.06	1.24
	RT +	4.87	3.77	4.33	13.58	15.38	12.5	13.77	13.96	15.49
HLA-A	RT -	0.73	1.25	1.02	1.09	1.12	1	1.24	1.16	0.99
	RT +	7.36	6.23	5.94	26.16	29.03	28.83	23.25	20.96	23.74
CXCL10	RT -	1.01	1.15	0.85	0.94	1.06	1.3	1.01	0.82	1.19
	RT +	7.78	8.22	9.91	31.75	35.23	35.72	26.89	27.64	29.63
Figure2B	HeLa	Sg GFP			Sg HO-1-1			Sg HO-1-2
IFNB1	RT -	1.24	0.98	0.78	0.89	1.16	1.03	0.82	1.14	1.18
	RT +	3.77	3.37	3.67	9.22	8.9	9.47	11.04	11.5	9.28
IFNA2	RT -	1.05	0.89	1.06	0.99	1.22	1.08	1.2	0.77	0.96
	RT +	4.19	4.02	3.05	7.77	9.7	7.1	10.12	9.98	11.62
HLA-A	RT -	1.08	0.81	1.12	1.2	1.26	0.86	1.03	1.15	0.85
	RT +	5.61	6.06	6.36	21.99	17.86	19.95	21.83	23.08	23.24
CXCL10	RT -	1.13	1	0.87	0.99	1.12	1.34	1.09	1.14	0.86
	RT +	7	8.33	8.45	22.92	22.6	21.53	28.21	23.56	27.25
Figure 2C		PBS					Dox					PBS+RT					Dox+RT
	9	39.55	54.55	52.52	55.37	43.55	54.63	35.89	33.78	43.75	54.39	51.69	42.31	40.58	50.14	50.2	42.68	27.25	45.35	41.06	39.7
	12	97.85	125.08	67.56	87.74	74.97	107.58	95.76	63.44	108.92	66.23	98.26	74.35	122.63	62.95	90.4	52.95	125.79	81.51	94.72	52.11
	15	316.07	359.04	329.44	327.7	288.01	263.41	237.2	455.78	233.58	235.27	273.26	153.94	155.59	137.97	95.07	122.7	177.61	190.98	108.22	92.27
	18	470.85	581.33	605.73	456.44	609.42	488.28	628.3	480.93	443	369.48	270.89	267.78	159.61	319.15	329.09	172.61	131.75	151.59	141.84	100.43
	21	1026.76	788.66	1136.92	818.7	763.91	793.97	932.27	817.27	553.1	864.11	401.28	379.97	301.3	530.99	365.35	129.51	111.98	81.08	99.95	92.68
Figure 2D		PBS					Dox					PBS+RT					Dox+RT
	IFNB1	1.22	1.32	0.99	1.05	0.43	0.78	0.99	1.46	1.29	1.15	6.87	4.5	9.86	5.98	7.57	17.89	15.58	10.49	17.64	10.42
	IFNA2	0.75	1.52	0.89	1.04	0.8	1.24	0.73	1.29	0.98	1.36	9.56	6.26	11.77	9.69	5.76	18.59	14.69	17.35	12.7	17.47
	HLA-A	0.78	1.21	1	1.23	0.79	1.17	0.66	1.75	0.79	1.51	9.6	16.37	10.08	12.24	9.74	18.17	27.54	22.06	28.12	24.14
	CXCL10	0.75	1.63	0.94	0.98	0.7	1.14	0.86	0.93	1.51	1.83	16.85	12.86	18.82	13.78	11.19	34.16	44.46	24.32	31	33.46
Figure 2E		PBS					Dox					PBS+RT					Dox+RT
	CD3+CD8+	13.5	16.6	16.9	20	18.9	18.7	20.6	20.2	21.2	17.3	28.1	35.7	25.4	24.3	24.6	29.4	28.4	43.6	47.4	48.5
Figure 2F	PBS+RT					Dox+RT
	17.4	8.95	14.2	11.2	13.7	19.3	19.7	18	19.1	17.9
Figure2G		Hmox1 fl/fl				Hmox1 lyz2-Cre
Ifnb1	HSV1 -	1.06	0.81	1.12	1.13	0.88	1.31
	HSV +	872.61	684.64	954.89	1341.09	1819.33	1936.44
Ifna4	HSV1 -	0.84	0.71	1.45	1.07	1.43	0.75
	HSV +	751.86	602.29	840.04	1282.12	1668.48	1048.65
Cxcl10	HSV1 -	0.92	1.14	0.94	1	0.93	1.67
	HSV +	2726.49	1701.78	2745.46	5158.84	6575.26	3964.25
Ifnb1	VSV1 -	1.49	0.73	0.78	0.74	1.24	1.04
	VSV +	474.26	387.89	634.52	1159.69	1295.7	843.08
Ifna4	VSV1 -	1.29	0.8	0.91	0.98	1.21	1.24
	VSV +	559.06	379.21	574.78	812.86	753.19	1028.89
Cxcl10	VSV1 -	0.87	1.06	1.07	0.66	1.09	1.44
	VSV +	2034.33	1192.97	1640.98	2574.97	3374.23	2937.44

## Sheet: Figure 3
Figure3B	HK1	Sg GFP			Sg HO-1-1			Sg HO-1-2
	RT -	51.62	56.06	62.73	59.52	64.38	60.48	56.82	58.63	64.57
	RT +	250.14	235.51	200.65	527.37	572.16	544.78	495.44	467.08	421.7
	HeLa	Sg GFP			Sg HO-1-1			Sg HO-1-2
	RT -	45.62	43.32	38.65	36.15	40.28	44.89	34.8	32.61	41.91
	RT +	148.04	175.34	150.72	300.53	360.64	328.15	359.87	398.45	388.42
Figure3C	HK1	Sg GFP			Sg HO-1-1			Sg HO-1-2
	cGAMP -	43.14	41.79	37.58	36.11	43.34	35.23	42.47	40.01	36.6
	cGAMP +	754.42	675.08	811.65	1683.43	1819.68	1792.32	1747.75	1573.51	1664.3
	HeLa	Sg GFP			Sg HO-1-1			Sg HO-1-2
	cGAMP -	34.18	36.59	32.87	30.05	31.25	35.83	32.94	35.47	33.35
	cGAMP +	608.53	709.92	674.82	1506.11	1578.18	1532.04	1681.8	1502.72	1558.12
Figure3F		DMSO			CORM3			Biliverdin			Bilirubin
	RT -	57.3	47.84	54.54	51.48	46.6	47.62	53.72	47.85	52.95	49.54	45.04	51.43
	RT +	260.08	214.06	238.42	252.56	244.33	212.65	227.48	249.92	250.81	200.34	288.36	267.96
Figure3G		DMSO			CORM3			Biliverdin			Bilirubin
	cGAMP -	36.58	33.19	38.64	30.54	37.31	36.82	37.01	33.37	33.64	31.27	34.14	36.06
	cGAMP +	624.42	586.77	591.82	636.75	610.05	553.4	625.75	529.82	613.42	588.83	594.02	564.52
Figure3H		sgHO-1			HO-1 WT			HO-1 H25A
	RT -	48.16	54.41	52.03	50.96	48.95	43.54	57.72	48.97	46.82
	RT +	482.42	566.22	534.58	209.74	240.62	227.6	239.54	218.78	219.18
Figure3I		sgHO-1			HO-1 WT			HO-1 H25A
	cGAMP -	34.21	28.72	31.45	32.8	29.1	36.07	33.95	37.24	31.32
	cGAMP +	1249.48	1182.84	1309.88	511.84	458.95	503.19	560.86	502.18	471.76

## Sheet: Supplemental Figure 2
Supplemantal Figure 2B	DU145	si scrRNA			si HO-1-1			si HO-1-2
	RT -	44.89	44.28	41.51	42.17	46.39	46.31	44.68	48.05	47.86
	RT +	113.53	125.62	103.15	244.89	228.14	232.9	206.92	193.52	210.39
	MDM-MB-231	si scrRNA			si HO-1-1			si HO-1-si2
	RT -	31.66	36.09	30.02	35.62	37.81	33.03	34.41	38.12	37.44
	RT +	77.32	97.62	100.5	229.53	190.16	231.63	265.95	263.94	284.56
	HT-1080	si scrRNA			si HO-1-1			si HO-1-si2
	RT -	50.2	40.59	49.09	49.16	53.55	55.72	54.29	50.27	56.18
	RT +	154.46	149.74	164.58	340.76	310.71	338.13	390.15	440.61	403.11
Supplemental Figure 2D	B16	PBS						Dox						PBS+RT						Dox+RT
	9	45.99	59.36	64.95	39.8	48.97	40.39	39.05	40.45	58.22	53.98	46.81	52.8	38.05	74.59	35.4	45.8	44.76	49.5	50.72	47.19	39.25	52.28	78.62	32.51
	11	99.04	118.68	136.68	90.84	150.42	153.83	118.67	115.92	72.19	170.55	109.91	154.01	108.95	123.42	106.27	143.71	174.25	155.41	110.38	103.28	94.59	129.63	181.26	152.99
	13	214.9	299.75	338.35	305.18	274.82	278.27	239.53	293	218.32	334.92	240.65	255.42	194.51	225.62	160.9	241.93	230.54	170.9	149.81	113.76	99.02	135.52	192.53	174.84
	15	554.87	619.33	525.15	505.74	590.68	521.06	418.68	523.95	463.36	510.84	411.04	497.32	245.88	310.12	181.18	273.04	295.7	252.56	219.81	150.12	103.1	177.71	174.68	153.83
	17	713	851.06	747.17	573.18	662.8	826.42	619.11	756.28	595.59	566.66	606.42	664.59	376.48	416.4	309.19	329.37	311.57	355.1	283.83	196.27	160.7	328.11	210.21	195.51
	19	897.85	1189.06	802.47	721.37	1057.04	907.59	731.27	948.77	885.78	746.87	722.83	849.57	435.64	601.76	487.38	597.84	610.11	538.83	397.12	246.85	211.48	432.02	286.95	256.65
	21	1132.5	1301.05	896.07	1062.2	1438.56	1251.45	1021.14	986.46	895.67	795.37	1357.3	1231.44	814.77	610.32	740.25	879.47	648.44	719.07	477.26	286.35	542.87	477.67	325.12	305.73
	23	1145.01	1693.81	1657.03	1896.53	1699.48	1289.17	1342.14	1218.11	1341.63	1013.93	1511.14	1656.21	869.75	709.1	1216.71	1323.02	689.41	869.72	527.09	309.06	474.25	787.86	681.61	359.07
Supplemental Figure 2D	MC38	PBS						Dox						PBS+RT						Dox+RT
	7	54.5	69.27	61.95	44.33	77.97	83.34	60.84	84.85	72.29	76.64	56.24	41.68	44.07	50.05	53.59	33.33	57.37	61.1	46.77	46.47	41.17	78.7	82.84	57.98
	9	95.25	92.42	92.63	93.15	70.96	107.53	95.47	115.41	87.99	102.73	90.22	83.24	78.5	107.32	84.98	78.28	77.75	86.97	92.38	74.66	85.14	75.8	129.36	85.19
	11	129.23	139.35	157.48	178.06	109.66	178.8	154.5	156.94	143.81	148.48	124.59	135.78	123.73	123.84	173.67	165.53	126.15	140.95	129.41	157.39	120.71	186.75	145.61	134.92
	13	203.92	268.26	206.47	232.36	200.4	257.5	233.59	229.97	220	212.37	190.52	221.37	173.86	176.74	162.72	155.45	166.9	179.23	152.01	170.15	153.2	146.55	123.07	112.32
	15	309.88	320.7	332.21	301.65	247.77	311.77	278.5	238.18	301.48	263.11	242.08	301.71	172.92	157.27	179.75	139.76	177.97	132.63	112.93	98.67	128.03	105.81	114.42	132.54
	17	369.98	400.04	352.88	401.23	387.45	411.84	348.18	338.45	301.38	363.5	342.53	362.33	181.66	153.86	150.41	161.63	155.99	150.71	126.69	110.7	96.96	96.96	97.52	111.57
	19	410.33	420.06	432.09	350.01	642.74	411.78	378.28	309.87	401.99	363.64	342.64	505.48	171.04	143.4	177.65	159.19	261.1	161.15	97.21	150.73	124.7	92.35	91.45	91.13
	21	501.54	511.94	655.11	513.88	574.3	377.3	594.14	448.8	402.14	332.15	392.17	504.45	277.34	174.98	198.39	148.86	266.56	174.5	140.16	108.37	102.86	75.88	105.76	105.32
	23	566.06	628.44	473.22	766.8	574.14	554.38	603.48	459.86	465.03	469.7	413.51	685.4	192.72	202.43	215.91	375.93	265.78	204.04	131.26	87.98	106.19	166.48	79.92	71.9
Supplemental Figure 2D	4T1	PBS						Dox						PBS+RT						Dox+RT
	9	45.65	57.74	39.59	54.44	70.2	61.84	63.73	58.36	61.69	40.58	41.12	64.89	62.32	52.53	44.52	60.99	62.52	40.76	56.32	48.76	54.9	74.14	58.7	60.67
	13	98.18	152.52	60.09	101.18	109.66	119.1	155.73	147.01	111.85	90.29	99.87	98.19	117.24	95.03	112.83	76.52	117.19	99.73	88.2	124.34	146.42	137.86	65.69	132.38
	17	311.17	191.91	135.64	175.05	205.41	234.28	249.26	221.71	176.81	151.81	301.03	204.22	178.27	143.88	154.69	192.28	153.24	221.01	155.8	180.48	118.9	168.78	148.94	167.2
	21	504.59	538.8	513.67	437.56	501.61	563.29	557.74	434.83	474.41	408.72	505.18	424.96	273.97	237.64	180.57	251.52	189.04	252.44	194.28	223.3	154.1	206.51	173.8	193.38
	25	729.68	768.75	633.97	661.94	839.86	829.64	690.83	728.23	625.43	707.52	502.79	557.29	412.43	307.32	323.09	339.17	287.91	333.23	153.32	212.97	270.06	289.27	231.18	250.09
	29	1187.84	999.44	760.97	1166.88	956.72	943.07	945.57	831.95	711.27	1027.78	685.93	1001.37	545.79	521.15	618	604.96	545.43	502.38	195.12	313.4	379.97	397.88	289.01	310.29
Supplemental Figure 2E	B16	PBS						Dox						PBS+RT						Dox+RT
	Ifnb1	0.56	1.16	1.1	0.87	1.51	0.81	1.2	1.25	0.93	1.06	0.96	0.55	5.51	3.56	4.33	2.57	2.78	2.27	9.8	6.93	5.87	8.59	4.12	9.15
	Ifna4	0.97	0.4	1.23	1.02	0.93	1.44	0.99	1.25	0.71	1.04	0.68	1.17	3.51	2.53	5.7	4.44	3.68	2.97	7.26	4.41	10.56	12.82	9	7.11
Supplemental Figure 2E	MC38	PBS						Dox						PBS+RT						Dox+RT
	Ifnb1	0.52	1.84	1.04	1.01	0.54	1.06	1.12	0.57	1.01	0.51	0.89	0.47	6.67	3.62	3.05	4.55	5.23	7.93	10.32	10.18	12.7	7.3	13.71	11.77
	Ifna4	1.56	1.42	0.67	1.21	0.7	0.44	1.68	0.81	1.38	1.21	1.67	0.59	5.94	3.7	4.11	4.99	3.29	9.44	13.73	14.51	15.66	12.29	14.92	8.93
Supplemental Figure 2E	4T1	PBS						Dox						PBS+RT						Dox+RT
	Ifnb1	0.64	1.43	0.81	1.12	0.9	1.1	1.2	1.49	0.78	0.71	1.53	1.42	4.65	5.02	3.86	3.91	2.62	3.38	10.91	12.62	6.86	4.05	5.73	10.84
	Ifna4	0.93	1.03	0.9	1.34	0.54	1.26	0.88	1.66	1.49	0.94	0.9	1.42	5.07	6.83	4.3	3.98	2.37	3.77	12.58	8.59	10.29	3.82	5.55	10.43
Supplemental Figure 2G,H		HO-1 fl/fl			HO-1 lyz2-Cre
Tnf	HSV1 -	0.9	1.13	0.97	1.33	0.82	1.23
	HSV +	139.75	127.71	117.52	277.58	351.34	285.38
Il6	HSV1 -	1.21	0.9	0.89	1.3	1.07	1.31
	HSV +	195.49	186.23	155.52	433.81	519.48	537.8
Tnf	HT-DNA -	1.34	0.87	0.79	1.44	0.88	0.74
	HT-DNA +	88.69	71.05	61	186.2	135.37	134.43
Il6	HT-DNA -	1.12	0.78	1.1	1.6	1.02	0.92
	HT-DNA +	66	49.33	42.95	95.3	107.22	133.85

## Sheet: Supplemental Figure 3
Supplemental Figure 3A		si scrRNA			si RNA-1			si RNA-2
	MAVS	0.95	1.07	0.97	0.26	0.22	0.25	0.1	0.11	0.12
	STING	0.97	1.1	0.92	0.2	0.21	0.2	0.15	0.15	0.12
	TRIF	0.89	1.13	0.97	0.15	0.16	0.15	0.21	0.22	0.2
Supplemental Figure 3B	sg GFP+si scrRNA			0.99	1.04	0.97
	sg GFP+si scrRNA+RT			3.04	3.3	3.32
	sg HO-1+si scrRNA+RT			11.49	10.87	9.08
	sg HO-1+si MAVS-1+RT			10.01	8.96	9.21
	sg HO-1+si MAVS-2+RT			10.22	11.9	11.18
	sg HO-1+si STING-1+RT			1.38	1.07	0.97
	sg HO-1+si STING-2+RT			1.04	0.87	1.21
	sg HO-1+si TRIF-1+RT			10.8	9.94	10.08
	sg HO-1+si TRIF-2+RT			9.66	9.02	9.27
Supplemental Figure 3C	DU145	si scrRNA			si HO-1-1			si HO-1-2
	RT -	67.58	75.23	68.44	68.17	73.13	73.74	69.05	79.51	76.06
	RT +	191.18	201.07	199.84	416.5	400.52	436.86	350.12	359.57	382.31
	MDM-MB-231	si scrRNA			si HO-1-1			si HO-1-2
	RT -	69.77	71.78	73.05	76.65	69.4	72.62	73.28	70.5	75.26
	RT +	166.15	184.68	182.97	462.28	428.04	458.65	528.63	529.57	561.48
	HT-1080	si scrRNA			si HO-1-1			si HO-1-2
	RT -	21.14	25.42	27.65	24.2	25.68	28.36	23.95	27.58	26.96
	RT +	74.78	65.66	89.86	159.48	147.12	165.46	224.94	199.3	238.76
Supplemental Figure 3D	sg GFP																														sg HO-1
	5	3	4	3	3	3	7	8	4	4	9	5	3	6	4	4	15	2	4	6	9	8	5	4	6	11	7	2	3	2	9	5	4	4	6	7	7	4	6	3	15	7	6	1	2	2	8	7	1
Supplemental Figure 3E		Sg GFP			Sg HO-1
	Cisplatin -	2250	2070	2460	2660	2310	2400
	Cisplatin +	8750	9140	9550	8760	9080	8220
	Oxaliplatin -	2010	1990	2450	2280	2320	2110
	Oxaliplatin +	4130	4470	4420	3960	4390	4060
	Etoposide -	2340	2470	2050	2290	2360	1970
	Etoposide +	7680	7720	7160	7880	7270	7350
	Doxorubicin -	1870	2160	1940	2210	1920	1910
	Doxorubicin +	6440	6100	6670	6280	6350	6210
[truncated: 71 more columns]

## Sheet: Figue 4 
Figure4K		Vector			HO-1 FL			Uncleavable			HO-1△TMS
	RT -	52.96	47.37	44.45	44.68	42.74	48.88	51.48	47.92	44.76	42.35	47.64	47.19
	RT +	674.76	731.28	748.29	267.45	237.22	208.49	501.62	477.54	458.75	382.86	415.48	349.24
Figure4L		Vector			HO-1 FL			Uncleavable			HO-1△TMS
	RT -	50.92	43.78	40.82	42.26	55.15	54.46	51.26	49.94	44.84	38.68	55.23	54.36
	RT +	626.84	509.78	579.46	362.41	318.56	355.82	568.75	612.86	609.83	230.67	240.96	275.72
Figure4N		Vector			HO-1 FL			Uncleavable			HO-1△TMS
	cGAMP -	41.23	53.69	45.04	42.95	57.78	44.35	46.06	37.75	45.25	55.68	46.32	51.35
	cGAMP +	1548.5	1242.14	1656.38	752.74	736.4	681.04	694.46	704.76	732.54	1270.32	1442.6	1361.68

## Sheet: Supplemental Figure 4
Supplemental Figure 4I		DMSO			(Z-LL)2-ketone
	RT -	38.93	42.64	37.31	38.13	34.17	45.76
	RT +	241.46	202.03	271.21	532.32	515.41	478.29
		DMSO			(Z-LL)2-ketone
	RT -	46.51	50.62	51.25	55.21	50.28	48.27
	RT +	356.05	411.22	433.35	624.73	585.5	637.47

## Sheet: Figue 5
Figure5A		Vector			HO-1△TMS			NLS-HO-1△TMS			NES-HO-1△TMS
	RT -	45.36	50.73	35.74	36.16	53.89	41.54	36.52	48.52	47.97	42.22	39.2	44.82
	RT +	590.57	500.06	541.14	367.93	339.63	318.6	235.86	263.43	242.87	518.32	472.28	433.45
Figure5B		Vector			HO-1△TMS			NLS-HO-1△TMS			NES-HO-1△TMS
	RT -	35.81	40.64	41.52	46.24	36.13	49.66	42.08	36.25	44.12	46.15	38.96	43.13
	RT +	783.39	809.05	739.21	391.25	369.13	338.7	240.25	211.57	220.95	744.56	696.4	788.16
Figure 5I		LMB-			LMB+
	RT-	24.5	34.7	36.3	14.6	23.1	18.8
	RT+	222.1	254.7	234.1	65.3	55.2	64.5
Figure 5J		LMB-			LMB+
	RT-	44.52	55.74	48.58	21.35	37.17	29.15
	RT+	259.56	348.45	228.68	93.58	102.24	126.39

## Sheet: Figue 7
Figure7A	cGAMP-										cGAMP+
	0.97	0.95	0.98	0.97	0.96	0.94	0.98	0.97	0.98	0.96	0.81	0.73	0.72	0.68	0.76	0.7	0.72	0.64	0.75	0.76
Figure7C		sg GFP										sg HO-1										HO-1 OE
	cGAMP-	0.94	0.95	0.97	0.92	0.95	0.91	0.97	0.98	0.94	0.96	0.91	0.98	0.96	0.94	0.95	0.98	0.92	0.95	0.95	0.97	0.92	0.97	0.93	0.95	0.96	0.94	0.96	0.97	0.92	0.91
	cGAMP+	0.8	0.73	0.7	0.77	0.82	0.68	0.76	0.72	0.7	0.74	0.64	0.68	0.6	0.57	0.62	0.58	0.69	0.59	0.6	0.62	0.84	0.82	0.87	0.79	0.76	0.82	0.8	0.79	0.78	0.82
Figure7D		sg GFP										sg HO-1										HO-1 OE
	cGAMP-	0.4	0.37	0.3	0.33	0.38	0.38	0.35	0.34	0.3	0.35	0.46	0.31	0.31	0.37	0.36	0.34	0.32	0.38	0.31	0.37	0.39	0.37	0.34	0.33	0.37	0.31	0.36	0.3	0.3	0.38
	cGAMP+	0.5	0.62	0.67	0.63	0.57	0.63	0.55	0.66	0.62	0.65	0.75	0.78	0.73	0.77	0.78	0.66	0.69	0.72	0.81	0.84	0.52	0.46	0.58	0.58	0.44	0.6	0.51	0.47	0.58	0.56

[truncated: 3 more sheets: Supplemental Figure 6, Figue 9, Supplemental Figure 8]
